# Supplementary material for: Racial/Ethnic Disparities in Neoplasm-Related Mortality and the Social Determinants of Health
Source: Cancers (Basel). 2026 May 12;18(10):1572. doi: 10.3390/cancers18101572 (PMC13204127; doi:10.3390/cancers18101572)
Supplement: Supplementary file 1 [file cancers-18-01572-s001.zip]

Archive with 1 entries (1 files):
- cancers-4280649-supplementary.pdf
